# Supplementary material for: Antioxidant and Antiproliferation Activities of Lemon Verbena (Aloysia citrodora): An In Vitro and In Vivo Study
Source: Plants (Basel). 2022 Mar 16;11(6):785. doi: 10.3390/plants11060785 (PMC8951487; doi:10.3390/plants11060785)
Supplement: Supplementary file 1 [file plants-11-00785-s001.zip]

Archive with 1 entries (1 files):
- plants-1610426-supplementary.pdf
